# Supplementary material for: Eicosapentaenoic Acid Modulates Transient Receptor Potential V1 Expression in Specific Brain Areas in a Mouse Fibromyalgia Pain Model
Source: Int J Mol Sci. 2024 Mar 1;25(5):2901. doi: 10.3390/ijms25052901 (PMC10932372; doi:10.3390/ijms25052901)
Supplement: Supplementary file 1 [file ijms-25-02901-s001.zip]

Archive with 2 entries (2 files):
- Supplementary figures.pptx
- Supplementary table S1.docx
